# Supplementary material for: Lung Ultrasound to Diagnose Pneumonia in Neonates with Fungal Infection
Source: Diagnostics (Basel). 2022 Jul 22;12(8):1776. doi: 10.3390/diagnostics12081776 (PMC9331912; doi:10.3390/diagnostics12081776)
Supplement: Supplementary file 1 [file diagnostics-12-01776-s001.zip]

Archive with 2 entries (2 files):
- Video S1-lung sliding.mp4
- Video S2-Lung pulse.mov
